# Supplementary material for: Medical Students’ Perceptions towards Digitization and Artificial Intelligence: A Mixed-Methods Study
Source: Healthcare (Basel). 2022 Apr 13;10(4):723. doi: 10.3390/healthcare10040723 (PMC9027704; doi:10.3390/healthcare10040723)
Supplement: Supplementary file 1 [file healthcare-10-00723-s001.zip]

Archive with 1 entries (1 files):
- healthcare-1666105-supplementary.pdf
